# Supplementary material for: Antioxidant and Cytoprotective Properties of Polyphenol-Rich Extracts from Antirhea borbonica and Doratoxylon apetalum against Atherogenic Lipids in Human Endothelial Cells
Source: Antioxidants (Basel). 2021 Dec 24;11(1):34. doi: 10.3390/antiox11010034 (PMC8773103; doi:10.3390/antiox11010034)
Supplement: Supplementary file 1 [file antioxidants-11-00034-s001.zip]

Archive with 1 entries (1 files):
- antioxidants-1508179-supplementary.pdf
